# Supplementary material for: Chimeric Stimuli-Responsive Liposomes as Nanocarriers for the Delivery of the Anti-Glioma Agent TRAM-34
Source: Int J Mol Sci. 2021 Jun 10;22(12):6271. doi: 10.3390/ijms22126271 (PMC8230631; doi:10.3390/ijms22126271)
Supplement: Supplementary file 1 [file ijms-22-06271-s001.zip]

Archive with 1 entries (1 files):
- ijms-1239447 supplemenary.pdf
